# Supplementary material for: Elephants in the neighborhood: patterns of crop-raiding by Asian elephants within a fragmented landscape of Eastern India
Source: PeerJ. 2020 Jul 2;8:e9399. doi: 10.7717/peerj.9399 (PMC7335499; doi:10.7717/peerj.9399)
Supplement: Data S1 [file peerj-08-9399-s001.xlsx]

## Sheet: Sheet1
Forest division	Latitude	Longitude
Mechi	26.7815	88.2146
Mechi	26.7815	88.2146
Naxalbarie	26.7305	88.2011
Jaldapara	26.6037	89.1941
Jaldapara	26.6189	89.2016
Jaldapara	26.6252	89.209
Jaldapara	26.6642	89.2172
Jaldapara	26.6028	89.2124
Jaldapara	26.6125	89.2194
Jaldapara	26.619	89.2264
Jaldapara	26.6439	89244840
Jaldapara	26.7017	89.1963
Jaldapara	26.7013	89.2047
Jaldapara	26.7047	89.2219
Jaldapara	26.7032	89.7032
Jaldapara	26.714	89.714
Jaldapara	26.7213	89.2579
Jaldapara	26.658	89.2728
Jaldapara	26.6543	89.2727
Jaldapara	26.638	89.2721
Jaldapara	26.6026	89.2685
Jaldapara	26.5907	89.261
Jaldapara	26.5912	89.2603
Jaldapara	26.8337	89.3162
Jaldapara	26.8232	89.8232
Jaldapara	26.8021	89.3143
Jaldapara	26.5843	89.2531
Jaldapara	26.5843	89.2531
Jaldapara	26.5583	89.2493
Jaldapara	26.7888	89.3013
Jaldapara	26.773	89.2904
Jaldapara	26.773	89.2904
Jaldapara	26.6302	89.1228
Jaldapara	26.6348	89.1212
Jaldapara	26.6436	89.1151
Jaldapara	26.5386	89.7131
Jaldapara	26.5386	89.7131
Jaldapara	26.5349	89.7121
Jaldapara	26.542	89.7067
Jaldapara	26.7341	89.2675
Jaldapara	26.7304	89.291
Jaldapara	26.7284	89.2824
Jaldapara	26.7272	89.2923
Jaldapara	26.7261	89.33
Jaldapara	26.5727	89.2853
Jaldapara	26.5897	89.2856
Jaldapara	26.5997	89.2909
Jaldapara	26.6539	89.3448
Jaldapara	26.6508	89.3567
Jaldapara	26.535	89.2907
Jaldapara	26.5377	89.2906
Jaldapara	26.5509	89.2828
Jaldapara	26.5509	89.2828
Jaldapara	26.5644	89.2876
Jaldapara	26.4992	89.7249
Jaldapara	26.6269	89.3992
Jaldapara	26.6083	89.413
Jaldapara	26.5842	89.4141
Jaldapara	26.5607	89.4073
Jaldapara	26.5537	89.3885
Jaldapara	26.6635	89.3768
Jaldapara	26.5489	89.3742
Jaldapara	26.5247	89.32
BTR	26.5253	89.3207
BTR	26.5439	89.3262
BTR	26.5439	89.3262
BTR	26.56	89.3338
BTR	26.5789	89.3376
BTR	26.5958	89.3221
BTR	26.6081	89.3174
BTR	26.6174	89.3195
BTR	26.5499	89.4756
BTR	26.5585	89.4856
BTR	26.5628	89.5083
BTR	26.5716	89.6718
BTR	26.5783	89.6826
BTR	26.6003	89.6622
BTR	26.6056	89.6603
BTR	26.5925	89.6646
BTR	26.6064	89.6667
BTR	26.5977	89.6631
BTR	26.5796	89.6442
BTR	26.5821	89.6433
BTR	26.5872	89.7945
BTR	26.5723	89.7944
BTR	26.5548	89.7829
BTR	26.5374	89.7726
BTR	26.5278	89.7683
BTR	26.5241	89.7732
BTR	26.5973	89.4397
BTR	26.605	89.4414
BTR	26.5712	89.4287
BTR	26.5625	89.4389
BTR	26.5505	89.4333
BTR	26.542	89.4629
BTR	26.5432	89.4659
BTR	26.6613	89.4381
BTR	26.6642	89.4303
BTR	26.6475	89.4324
BTR	26.6468	89.4263
BTR	26.6237	89.4325
BTR	26.6124	89.4339
BTR	26.6084	89.4402
BTR	26.5977	89.7137
BTR	26.6135	89.7126
BTR	26.5931	89.7199
BTR	26.5939	89.7339
BTR	26.5009	89.7311
GNP	26.8717	88.7152
GNP	26.8718	88.7095
GNP	26.8734	88.6926
GNP	26.8787	88.6444
GNP	26.8556	88.6426
GNP	26.8465	88.6453
GNP	26.8258	88.6568
GNP	26.9486	88.6638
GNP	26.9227	88.6484
GNP	26.9064	88.6397
BTR	26.5883	89.637
BTR	26.5695	89.6162
BTR	26.5461	89.6022
BTR	26.5881	89.5315
BTR	26.5529	89.5603
BTR	26.5471	89.5667
BTR	26.553	89.5791
BTR	26.5524	89.5836
BTR	26.5455	89.5737
BTR	26.554	89.6024
BTR	26.5655	89.6184
BTR	26.6298	89.6801
BTR	26.6163	89.5155
BTR	26.6792	89.7463
BTR	26.5674	89.7778
BTR	26.5556	89.7776
BTR	26.5499	89.7494
BTR	26.5093	89.7524
BTR	26.5196	89.7519
BTR	26.5334	89.7626
BTR	26.5366	89.7655
BTR	26.5279	89.7672
BTR	26.5108	89.7068
BTR	26.5156	89.7141
BTR	26.5305	89.7257
BTR	26.5221	89.7118
BTR	26.6856	89.7969
BTR	26.6739	89.8648
BTR	26.8118	89.3548
BTR	26.7653	89.3382
BTR	26.7156	89.3945
BTR	26.8034	89.3465
Kurseong	26.75	88.313
Kurseong	26.75	88.31
Kurseong	26.752	88.309
Kurseong	26.752	88.31
Kurseong	26.752	88.312
Kurseong	26.753	88.307
Kurseong	26. 754	88.309
Kurseong	26.753	88.31
Kurseong	26.754	88.309
Kurseong	26.751	88.318
Kurseong	26.752	88.311
Kurseong	26.751	88.314
Kurseong	26.751	88.318
Kurseong	26.751	88.316
Kurseong	26.75	88.319
Kurseong	26.742	88.325
Kurseong	26.742	88.329
Kurseong	26.742	88.326
Kurseong	26.741	88.326
Kurseong	26.735	88.327
Kurseong	26.735	88.331
Kurseong	26.736	88.334
Kurseong	26.739	88.329
Kurseong	26.74	88.329
Kurseong	26.761	88.33
Kurseong	26.734	88.332
Kurseong	26.731	88.334
Kurseong	26.734	88.331
Kurseong	26.734	88.332
Kurseong	26.69	88.293
Kurseong	26.683	88.273
Kurseong	26.681	88.271
Kurseong	26.683	88.272
Kurseong	26.682	88.27
Kurseong	26.683	88.271
Kurseong	26.682	88.271
Kurseong	26.686	88.271
Kurseong	26.708	88.234
Kurseong	26.688	88.271
Kurseong	26.716	88.23
Kurseong	26.71	88.23
Kurseong	26.757	88.239
Kurseong	26.758	88.24
Kurseong	26.761	88.237
Kurseong	26.583	88.37
Kurseong	26.567	88.358
Kurseong	26.583	88.331
Kurseong	26.789	88.224
Kurseong	26.789	88.218
Kurseong	26.785	88.222
Kurseong	26.786	88.217
Kurseong	26.784	88.221
GNP	26.836	88.825
GNP	26.827	88.824
GNP	26.822	88.825
GNP	26.814	88.82
GNP	26.824	88.82
GNP	26.817	88.82
GNP	26.806	88.801
GNP	26.805	88.797
GNP	26.731	88.761
GNP	26.73	88.762
GNP	26.725	88.776
GNP	26.722	88.773
GNP	26..742	88.741
GNP	26.814	88.751
GNP	26.802	88.75
GNP	26.799	88.751
GNP	26.793	88.752
GNP	26.78	88.751
GNP	26.776	88.749
GNP	26.769	88.748
GNP	26.924	88.78
GNP	26.921	88.781
GNP	26.92	88.775
GNP	26.854	88.818
GNP	26.8805	88.8357
GNP	26.884	88.8345
GNP	26.8769	88.8361
GNP	26.8596	88.8178
GNP	26.8546	88.8176
GNP	26.848	88.8198
GNP	26.8152	88.8032
GNP	26.8122	88.8115
GNP	26.8418	88.7825
GNP	26.8417	88.7828
GNP	26.8317	88.7782
GNP	26.8131	88.7806
GNP	26.813	88.7814
GNP	26.8125	88.7786
GNP	26.8137	88.7811
GNP	26.8111	88.7745
GNP	26.854	88.9
GNP	26.84	88.901
GNP	26.813	88.901
GNP	26.863	88.911
GNP	26.8521	88.816
GNP	26.8527	88.816
GNP	26.8503	88.8173
GNP	26.8499	88.8186
GNP	26.8608	88.8192
GNP	26.8596	88.819
GNP	26.8635	88.8194
GNP	26.8438	88.8194
GNP	26.8609	88.8188
GNP	26.8628	88.8132
GNP	26.8616	88.8128
GNP	26.8562	88.7771
GNP	26.8562	88.7767
GNP	26.8558	88.7764
GNP	26.861	88.9108
GNP	26.8607	88.9136
GNP	26.8822	88.932
GNP	26.88	88.9342
GNP	26.8813	88.9764
GNP	26.883	88.9778
GNP	26.8861	88.9775
GNP	26.8277	88.9684
GNP	26.7922	89.027
GNP	26.7034	88.9615
GNP	26.6986	88.9612
GNP	26.6976	88.9725
GNP	26.6918	88.9615
GNP	26.699	88.9553
GNP	26.7071	88.9538
GNP	26.7131	88.95
GNP	26.727	88.9509
GNP	26.7994	88.9542
GNP	26.802	88.9526
GNP	26.7988	88.9485
GNP	26.7926	88.9471
GNP	26.7854	88.9465
GNP	26.7974	88.9429
GNP	26.8016	88.944
GNP	26.8066	88.9505
Jalpaiguri	26.6226	88.1728
Jalpaiguri	26.6861	88.2414
Jalpaiguri	26.6857	88.2364
Jalpaiguri	26.6772	88.4088
Jalpaiguri	26.6363	88.2114
Jalpaiguri	26.6351	88.2083
Jalpaiguri	26.5566	88.1983
Jalpaiguri	26.5585	88.2003
Jalpaiguri	26.6211	89.1639
Jalpaiguri	26.6243	89.1542
Jalpaiguri	26.6609	89.1754
Jalpaiguri	26.6698	89.1768
Jalpaiguri	26.6831	89.1751
Jalpaiguri	26.686	89.1691
Jalpaiguri	26.6954	89.1697
Jalpaiguri	26.6978	89.0739
Jalpaiguri	26.6913	89.07
Jalpaiguri	26.6912	89.0599
Jalpaiguri	26.6915	89.0541
Jalpaiguri	26.6998	89.0618
Jalpaiguri	26.7911	88.9476
Jalpaiguri	26.7992	88.9483
Jalpaiguri	26.7992	88.9595
Jalpaiguri	26.6807	89.0338
Jalpaiguri	26.6735	89.0417
Jalpaiguri	26.678	89.0428
Jalpaiguri	26.6949	89.0362
Jalpaiguri	26.6955	89.0421
Jalpaiguri	26.6986	89.0486
Jalpaiguri	26.6941	89.0454
Jalpaiguri	26.685	89.0455
Jalpaiguri	26.6639	88.9974
Jalpaiguri	26.6638	88.9907
Jalpaiguri	26.6676	88.9878
Jalpaiguri	26.656	88.9905
Jalpaiguri	26.6564	88.9785
Jalpaiguri	26.6625	88.9821
Jalpaiguri	26.7137	88.962
Jalpaiguri	26.7092	88.9701
Jalpaiguri	26.8786	88.9253
Jalpaiguri	26.8727	88.9238
Jalpaiguri	26.8711	88.923
Jalpaiguri	26.8542	88.945
Jalpaiguri	26.8621	88.9621
Jalpaiguri	26.86	88.9616
kalimpong	26.8704	88.5273
kalimpong	26.88	88.5418
kalimpong	26.8809	88.5482
kalimpong	26.8781	88.559
kalimpong	26.877	88.5562
kalimpong	26.8746	88.557
kalimpong	26.8636	88.5497
kalimpong	26.8639	88.557
kalimpong	26.8316	88.5684
kalimpong	26.8306	88.566
kalimpong	26.8344	88.5645
kalimpong	26.83	88.5788
kalimpong	26.8341	88.5788
kalimpong	26.8795	88.5998
kalimpong	26.8775	88.6001
kalimpong	26.8809	88.5987
kalimpong	26.8862	88.5837
kalimpong	26.8856	88.5826
kalimpong	26.8869	88.5794
kalimpong	26.8707	88.5705
kalimpong	26.7426	88.717
kalimpong	26.7502	88.7067
kalimpong	26.7428	88.7068
kalimpong	26.7635	88.6928
kalimpong	26.8003	88.6597
kalimpong	26.7712	88.6562
kalimpong	26.7275	88.6397
kalimpong	26.7064	88.654
kalimpong	26.91	88.7517
kalimpong	26.913	88.7498
kalimpong	26.3768	89.062
kalimpong	26.3746	89.0664
kalimpong	26.3745	89.0732
kalimpong	26.3819	89.0731
kalimpong	26.3776	89.0764
kalimpong	26.8223	88.6342
kalimpong	26.83	88.6335
kalimpong	26.829	88.6353
kalimpong	26.8318	88.6328
kalimpong	26.8336	88.6328
kalimpong	26.8227	88.6363
kalimpong	26.8395	88.6306
kalimpong	26.7684	88.7203
kalimpong	26.7605	88.7221
kalimpong	26.7648	88.7213
kalimpong	26.7573	88.7224
kalimpong	26.758	88.7241
kalimpong	26.757	88.7218
kalimpong	26.7524	88.7239
kalimpong	26.7502	88.728

## Sheet: Sheet2
Forest division	Latitude	Longitude	Altitude(m)	Year	Season	Time	Species raided				Elephants involved		Activity of humans during crop raiding	Number of humans in crop field	Availability of rice beer/haaria in village	Time spent by elephant in raid/damage (minutes)
							Paddy	Maize	Vegetables	Others	Herd	Adult Male
Mechi	26.7815	88.2146	250	2018	Sept-November	00:00:00	Paddy				17		Guarding crop	3-5	Yes	120
Mechi	26.7815	88.2146	250	2018	April-May	00:00:00		Maiz					Sleeping		Yes	20
Naxalbarie	26.7305	88.2011	190	2018	Sept-November	00:00:00	Paddy						Guarding crop	5-7	Yes	240
Jaldapara	26.6037	89.1941	72	2018	May-June	00:00:00		Maiz			6		-	-	Yes	240
Jaldapara	26.6189	89.2016	70	2018	May-June	02:00:00	Paddy	Maiz				1			Yes	300
Jaldapara	26.6252	89.209	85	2018	November-December	02:00:00	Paddy					1	Sleeping	-	Yes	120
Jaldapara	26.6642	89.2172	86	2018	November-December	03:00:00				Banana/Supari	7				Yes	120
Jaldapara	26.6028	89.2124	88	2019	April	04:00:00	Paddy	Maiz				1			Yes	120
Jaldapara	26.6125	89.2194	92	2019	May	12:00:00		Maiz				1			Yes	120
Jaldapara	26.619	89.2264	103	2019	March	16:00:00		Maiz			6				Yes	120
Jaldapara	26.6439	89244840	89	2018	April-May	17:00:00		Maiz			7				Yes	120
Jaldapara	26.7017	89.1963	87	2018	May	17:00:00	Paddy				10				Yes	180
Jaldapara	26.7013	89.2047	90	2018	Sept-November	19:00:00	Paddy					1			Yes	180
Jaldapara	26.7047	89.2219	91	2018	Sept-November	19:00:00	Paddy					1			Yes	120
Jaldapara	26.7032	89.7032	92	2018	October-November	20:00:00	Paddy					1	Guarding crop		Yes	300
Jaldapara	26.714	89.714	92	2018	July-Aug	20:00:00	Paddy					1	Guarding crop		Yes	30
Jaldapara	26.7213	89.2579	94	2018	September	20:00:00	Paddy					1	Guarding crop		Yes	300
Jaldapara	26.658	89.2728	81	2019	May	20:00:00		Maiz				1	Sleeping	5-6	Yes	420
Jaldapara	26.6543	89.2727	81	2018	October-November	20:00:00	Paddy					1	Sleeping		Yes	15
Jaldapara	26.638	89.2721	84	2019	may	20:00:00		Maiz				1	Sleeping		Yes	180
Jaldapara	26.6026	89.2685	84	2018	September	20:00:00	Paddy				32		Sleeping		Yes	20
Jaldapara	26.5907	89.261	69	2019	may	20:00:00		Maiz			3	1	Guarding crop		Yes	25
Jaldapara	26.5912	89.2603	69	2018	September	20:00:00	Paddy					1	Guarding crop		Yes	120
Jaldapara	26.8337	89.3162	235	2019	may	20:00:00		Maiz				1	driving elephant		Yes	10
Jaldapara	26.8232	89.8232	215	2019	may	21:00:00		Maiz				2	Guarding crop		Yes	15
Jaldapara	26.8021	89.3143	140	2018	October-November	22:00:00	Paddy					1	Guarding crop		Yes	240
Jaldapara	26.5843	89.2531	64	2019	may	22:00:00		Maiz							Yes	15
Jaldapara	26.5843	89.2531	67	2018	September	22:00:00	Paddy					1			Yes	60
Jaldapara	26.5583	89.2493	63	2018	September-October	22:00:00	Paddy					2			Yes	120
Jaldapara	26.7888	89.3013	140	2018	may	23:00:00		Maiz			32				Yes	30
Jaldapara	26.773	89.2904	130	2018	October-November	23:00:00	Paddy				30		Guarding crop		Yes	300
Jaldapara	26.773	89.2904	130	2018	October-November	23:00:00	Paddy					1			Yes	300
Jaldapara	26.6302	89.1228	69	2018	September-October	23:00:00	Paddy				14		driving elephants		Yes	15
Jaldapara	26.6348	89.1212	68	2018	October-November	10 pm	Paddy				12		Guarding crop		Yes	30
Jaldapara	26.6436	89.1151	76	2018	November-December	10 pm- 2 am	Paddy				16		Guarding crop		Yes	180
Jaldapara	26.5386	89.7131	54	2018	September-December	10-11 pm	Paddy					1			Yes	300
Jaldapara	26.5386	89.7131	54	2018	April-May	11 pm- 4 am		Maiz				1			Yes	20
Jaldapara	26.5349	89.7121	50	2018	Sept-November	11-12 am	Paddy					1			Yes	300
Jaldapara	26.542	89.7067	54	2019	may-november	1-2 am	Paddy	Maiz				1			Yes	300
Jaldapara	26.7341	89.2675	104	2018	Sept-November	1-2 am	Paddy				12		driving elephant	10-12	Yes	300
Jaldapara	26.7304	89.291	112	2018	September	12 pm- 1 am	Paddy				7		Guarding crop	4-5	Yes	180
Jaldapara	26.7284	89.2824	115	2018	November-December	12-1 Am	Paddy				4		Guarding crop	4-5	Yes	180
Jaldapara	26.7272	89.2923	115	2017	September	12-3 AM	Paddy				43		driving elephant	10-12	Yes	30
Jaldapara	26.7261	89.33	112	2018	November-December	12-4am	Paddy				3				Yes	30
Jaldapara	26.5727	89.2853	62	2017	may	2 am		Maiz				1	sleeping		Yes	15
Jaldapara	26.5897	89.2856	68	2018	September-October	2-3 AM	Paddy					1	sleeping		Yes	120
Jaldapara	26.5997	89.2909	66	2018	October-November	2-3 am	Paddy					1	Guarding crop		Yes	120
Jaldapara	26.6539	89.3448	89	2018	September-December	2-3 am	Paddy					1	Guarding crop		Yes	300
Jaldapara	26.6508	89.3567	88	2019	may	3 to 6		Maiz				1			Yes	15
Jaldapara	26.535	89.2907	62	2019	may	3-4 am		Maiz				1			Yes	20
Jaldapara	26.5377	89.2906	62	2018	Sept-November	5-6 pm	Paddy				16		Guarding crop		Yes	180
Jaldapara	26.5509	89.2828	65	2019	may	6-9 pm		Maiz				2			Yes	25
Jaldapara	26.5509	89.2828	65	2018	October-November	6-9 pm	Paddy					1	Guarding crop		Yes	120
Jaldapara	26.5644	89.2876	63	2018	October-November	6-8 PM	Paddy					1	Guarding crop		Yes	180
Jaldapara	26.4992	89.7249	45	2019	may	7 pm		Maiz				1	sleeping		Yes	15
Jaldapara	26.6269	89.3992	75	2018	October-November	7 PM-5AM	Paddy				13		Guarding crop		Yes	120
Jaldapara	26.6083	89.413	72	2018	October-November	7 PM-5AM	Paddy					1	Guarding crop		Yes	120
Jaldapara	26.5842	89.4141	70	2018	October-November	7 PM-5AM	Paddy					1	Guarding crop		Yes	180
Jaldapara	26.5607	89.4073	55	2018	September-October	7 PM-5AM	Paddy				11		Guarding crop		Yes	15
Jaldapara	26.5537	89.3885	54	2018	October-November	7 PM-5AM	Paddy				21		Guarding crop		Yes	180
Jaldapara	26.6635	89.3768	84	2017	Sept-November	7 PM-5AM	Paddy					1	Guarding crop		Yes	300
Jaldapara	26.5489	89.3742	52	2018	December	7 PM-5AM	Paddy				5		Guarding crop	5-6	Yes	120
Jaldapara	26.5247	89.32	52	2019	April	7 PM-5AM		Maiz				2			Yes	15
BTR	26.5253	89.3207	52	2018	April	7 PM-5AM		Maiz				1	Guarding crop	4-5	Yes	20
BTR	26.5439	89.3262	57	2018	April	7 PM-5AM		Maiz			4		Guarding crop	5-6	Yes	30
BTR	26.5439	89.3262	62	2018	November-December	7 PM-5AM	Paddy					1	Guarding crop	5-6	Yes	360
BTR	26.56	89.3338	68	2018	aug-sept	7 PM-5AM	Paddy				4		Guarding crop	6-7	Yes	20
BTR	26.5789	89.3376	52	2018	aug-sept	7 PM-5AM	Paddy					1	Guarding crop		Yes	300
BTR	26.5958	89.3221	54	2018	aug-sept	7-10 pm	Paddy				3		Guarding crop	5-7	Yes	15
BTR	26.6081	89.3174	69	2019	May	7 pm-12AM			Mixed Vegetables			1			Yes	15
BTR	26.6174	89.3195	69	2018	September	7-8 pm	Paddy					1			Yes	300
BTR	26.5499	89.4756	47	2017	may	7-8 pm	Paddy	Maiz				1			Yes	30
BTR	26.5585	89.4856	51	2017	aug-dec	7PM-5Am	Paddy					1	Guarding crop	1-2	Yes	60
BTR	26.5628	89.5083	48	2017	Sept-November	7PM-5Am	Paddy					1	Guarding crop	2-3	Yes	20
BTR	26.5716	89.6718	59	2018	March-November	8 pm-4 am	Paddy	Maiz				1	Guarding crop	2-4	Yes	420
BTR	26.5783	89.6826	67	2018	Sept-November	8 PM-5Am	Paddy					1	Guarding crop	2-5	Yes	420
BTR	26.6003	89.6622	73	2017	April-may/sept-dec	8 PM-5Am	Paddy				12		Guarding crop	2-6	Yes	15
BTR	26.6056	89.6603	72	2017	April-may/sept-dec	8 to 10	Paddy					1	Guarding crop	2-7	Yes	180
BTR	26.5925	89.6646	73	2017	April-may/sept-dec	8-10 pm	Paddy					1	Guarding crop	2-8	Yes	15
BTR	26.6064	89.6667	74	2017	April-may/sept-dec	8-10 pm	Paddy				2		Guarding crop	2-9	Yes	180
BTR	26.5977	89.6631	71	2017	April-may/sept-dec	8-10 pm	Paddy					1	Guarding crop	2-10	Yes	15
BTR	26.5796	89.6442	63	2018	April-may/sept-dec	8-11 pm	Paddy					1	Guarding crop	2-11	Yes	15
BTR	26.5821	89.6433	64	2017	April-may/sept-dec	8-12 am	Paddy					1	Guarding crop	2-12	Yes	15
BTR	26.5872	89.7945	69	2017	September-December	8-4 am	Paddy					1	Guarding crop		Yes	30
BTR	26.5723	89.7944	86	2018	apr-may/sept-nov	8-9 pm	Paddy	Maiz				1	Guarding crop		Yes	15
BTR	26.5548	89.7829	67	2018	September-December	8-9 pm	Paddy			banana		1			Yes	300
BTR	26.5374	89.7726	72	2018	April-may/sept-dec	8-9 pm	Paddy					1			Yes	240
BTR	26.5278	89.7683	69	2017	April-may/sept-dec	8-9 pm	Paddy					1	Guarding crop	1-2	Yes	240
BTR	26.5241	89.7732	72	2017	apr-may/sept-nov	8-9 pm	Paddy	Maiz				1			Yes	180
BTR	26.5973	89.4397	62	2018	Aug-dec	8-9 pm	Paddy					1	Guarding crop	5-6	Yes	120
BTR	26.605	89.4414	63	2018	aug-dec	9 pm - 4 am	Paddy					1	Guarding crop	1-2	Yes	120
BTR	26.5712	89.4287	55	2019	aug-dec	9 pm - 4 am	Paddy					1			Yes	60
BTR	26.5625	89.4389	54	2018	July-dec	9 to 10	Paddy					1			Yes	240
BTR	26.5505	89.4333	53	2017	September-December	9-10 pm	Paddy					1			Yes	180
BTR	26.542	89.4629	53	2019	September-December	10 pm - 3 am	Paddy					1			Yes	120
BTR	26.5432	89.4659	47	2017	September-December	10 pm - 3 am	Paddy					1			Yes	120
BTR	26.6613	89.4381	118	2017	September-December	10 pm - 3 am	Paddy					1			Yes	360
BTR	26.6642	89.4303	112	2018	September-December	10 pm - 3 am	Paddy					1			Yes	30
BTR	26.6475	89.4324	82	2018	aug-dec	10 pm - 3 am	Paddy					1			Yes	300
BTR	26.6468	89.4263	82	2019	may	10 pm - 3 am	Paddy	Maiz				1			Yes	120
BTR	26.6237	89.4325	74	2018	Sept-November	10 pm - 3 am	Paddy					1			Yes	60
BTR	26.6124	89.4339	65	2018	Sept-November	10 pm - 3 am	Paddy					1	Guarding crop	1-2	Yes	240
BTR	26.6084	89.4402	66	2018	Sept-November	10 pm - 3 am	Paddy					1	Guarding crop	1-2	Yes	300
BTR	26.5977	89.7137	70	208	june-dec	10 pm - 3 am	Paddy	Maiz				1			Yes	120
BTR	26.6135	89.7126	70	2019	jan-may	10 pm - 3 am	Paddy	Maiz				1			Yes	180
BTR	26.5931	89.7199	68	2018	September-December	10 pm - 3 am	Paddy					1			Yes	240
BTR	26.5939	89.7339	65	2018	September-December	10 pm - 3 am	Paddy					1	Guarding crop	2-3	Yes	300
BTR	26.5009	89.7311	63	2017	apr-may/sept-nov	10 pm - 3 am	Paddy					1	Guarding crop	2-3	Yes	300
GNP	26.8717	88.7152	149	2018	apr-may/sept-nov	10 pm - 3 am	Paddy				19		Guarding crop	2-3	Yes	30
GNP	26.8718	88.7095	153	2019	apr-may/sept-nov	10 pm - 3 am	Paddy					1	Guarding crop	2-3	Yes	300
GNP	26.8734	88.6926	154	2018	September-December	10 pm - 3 am	Paddy				16		Guarding crop	2-3	Yes	300
GNP	26.8787	88.6444	170	2019	September-December	10 pm - 3 am	Paddy				13	1	Guarding crop	2-3	Yes	300
GNP	26.8556	88.6426	147	2019	September-December	10 pm - 3 am	Paddy				12		Guarding crop	2-3	Yes	300
GNP	26.8465	88.6453	147	2019	September-December	10 pm - 3 am	Paddy				12		Guarding crop	5-6	Yes	30
GNP	26.8258	88.6568	152	2019	September-December	10 pm - 3 am	Paddy				31		Guarding crop	5-6	Yes	30
GNP	26.9486	88.6638	308	2019	apr-may/sept-nov	10 pm - 3 am	Paddy	Maiz			13		Guarding crop	5-6	Yes	15
GNP	26.9227	88.6484	205	2019	September-December	10 pm - 3 am	Paddy				12		Guarding crop	2-3	Yes	30
GNP	26.9064	88.6397	180	2019	September-December	10 pm - 3 am	Paddy				26		Guarding crop	2-3	Yes	30
BTR	26.5883	89.637	62	2017	july-Dec	10 pm - 3 am	Paddy					1			Yes	300
BTR	26.5695	89.6162	52	2018	May	10 pm - 3 am	Paddy					1	Guarding crop	2-3	Yes	15
BTR	26.5461	89.6022	59	2018	apr-may/sept-nov	10 pm - 3 am	Paddy				17		Guarding crop	2-3	Yes	20
BTR	26.5881	89.5315	62	2018	aug-dec	10 pm - 3 am	Paddy					1	Guarding crop	2-3	Yes	240
BTR	26.5529	89.5603	44	2018	July-dec	10 pm - 3 am	Paddy				5		Guarding crop	2-3	Yes	120
BTR	26.5471	89.5667	43	2018	Sept-November	10 pm - 3 am	Paddy				3			3-4	Yes	120
BTR	26.553	89.5791	47	2018	May-Sept-nov	10 pm - 3 am	Paddy			potato		1			Yes	180
BTR	26.5524	89.5836	51	2017	July-dec	10 pm - 3 am	Paddy				11				Yes	240
BTR	26.5455	89.5737	47	2017	September-December	10 pm - 3 am	Paddy					1			Yes	360
BTR	26.554	89.6024	45	2018	jan-dec	10 pm - 3 am	Paddy					1			Yes	360
BTR	26.5655	89.6184	49	2018	jan-dec	10 pm - 3 am	Paddy					1			Yes	30
BTR	26.6298	89.6801	80	2018	September-December	10 pm - 3 am	Paddy				42				Yes	30
BTR	26.6163	89.5155	74	2019	September-December	10 pm - 3 am	Paddy					1			Yes	300
BTR	26.6792	89.7463	82	2018	September-December	10 pm - 3 am	Paddy					1			Yes	300
BTR	26.5674	89.7778	83	2018	September-December	10 pm - 3 am	Paddy					1			Yes	300
BTR	26.5556	89.7776	84	2018	April-May	10 pm - 3 am		Maiz				1			Yes	20
BTR	26.5499	89.7494	48	2018	may	10 pm - 3 am		Maiz				1			Yes	20
BTR	26.5093	89.7524	48	2018	September-December	10 pm - 3 am	Paddy					1			Yes	30
BTR	26.5196	89.7519	46	2017	apr-may/sept-nov	10 pm - 3 am	Paddy					1			Yes	300
BTR	26.5334	89.7626	43	2017	apr-may/sept-nov	10 pm - 3 am	Paddy					1			Yes	360
BTR	26.5366	89.7655	44	2018	September-December	10 pm - 3 am	Paddy					1			Yes	30
BTR	26.5279	89.7672	51	2018	apr-may/sept-nov	10 pm - 3 am	Paddy					1			Yes	30
BTR	26.5108	89.7068	35	2018	April-May	10 pm - 3 am			mix vegetable		6	1			Yes	15
BTR	26.5156	89.7141	47	2018	apr-may/sept-nov	10 pm - 3 am	Paddy				11	1			Yes	30
BTR	26.5305	89.7257	47	2018	jan-dec	10 pm - 3 am			mix vegetable			1			Yes	15
BTR	26.5221	89.7118	51	2018	apr-may/sept-nov	10 pm - 3 am	Paddy				11	1			Yes	30
BTR	26.6856	89.7969	93	2018	Sept-November	10 pm - 3 am	Paddy					1			Yes	30
BTR	26.6739	89.8648	95	2018	Sept-November	10 pm - 3 am	Paddy					1			Yes	30
BTR	26.8118	89.3548	169	2018	April	10 pm - 3 am				supari		1			Yes	45
BTR	26.7653	89.3382	137	2018	may	10 pm - 3 am			mix vegetables	supari		1			Yes	45
BTR	26.7156	89.3945	239	2018	may	10 pm - 3 am		Maiz			11				Yes	300
BTR	26.8034	89.3465	182	2018	September-December	10 pm - 3 am	Paddy				11				Yes	45
Kurseong	26.75	88.313	154	2019	September-October	10 pm - 3 am	Paddy	Maiz			40		Guarding crop	4	yes	120
Kurseong	26.75	88.31	154	2019	September-October	10 pm - 3 am	Paddy						sleeping	7	yes	600
Kurseong	26.752	88.309	154	2019	September-October	10 pm - 3 am	Paddy			banana	2		sleeping	6	yes	600
Kurseong	26.752	88.31	153	2019	September-October	10 pm - 3 am	Paddy	Maiz			3	1	Guarding crop	12	no	600
Kurseong	26.752	88.312	153	2019	September-December	10 pm - 3 am	Paddy				60		sleeping	5	yes	600
Kurseong	26.753	88.307	153	2019	March-April, September-October	10 pm - 3 am	Paddy					1	sleeping	5	yes	720
Kurseong	26. 754	88.309	152	2019	September-December	10 pm - 3 am	Paddy		vegetables			1	Guarding crop	12	no	480
Kurseong	26.753	88.31	152	2018, 2019	September-December	10 pm - 3 am	Paddy		pumpkin		20	1	Guarding crop	10	no	600
Kurseong	26.754	88.309	153	2019	September-October	10 pm - 3 am	Paddy			banana	7		sleeping	7	no	600
Kurseong	26.751	88.318	150	2018, 2019	March, September	10 pm - 3 am	Paddy			banana	16		sleeping	4	yes	240
Kurseong	26.752	88.311	154	2019	September-October	10 pm - 3 am	Paddy			banana	50		sleeping	9	yes	600
Kurseong	26.751	88.314	153	2019	September-December	10 pm - 3 am	Paddy				20		sleeping	6	yes	600
Kurseong	26.751	88.318	150	2019	September-December	10 pm - 3 am	Paddy				20		sleeping	5	no	720
Kurseong	26.751	88.316	150	2019	September-December	10 pm - 3 am	Paddy					1	Guarding crop	10	no	600
Kurseong	26.75	88.319	149	2019	October	10 pm - 3 am	Paddy					2	Guarding crop	9	yes	240
Kurseong	26.742	88.325	148	2018, 2019	September-October	10 pm - 3 am	Paddy		veg		5		Guarding crop	10	no	600
Kurseong	26.742	88.329	148	2019	September-December	10 pm - 3 am	Paddy		veg		34		Guarding crop	10	no	600
Kurseong	26.742	88.326	148	2019	September-December	10 pm - 3 am	Paddy			jackfruit	17		Guarding crop	9	no	600
Kurseong	26.741	88.326	147	2019	September-December	10 pm - 3 am	Paddy			banana	38		Guarding crop	6	no	600
Kurseong	26.735	88.327	142	2019	September-December	10 pm - 3 am	Paddy		veg	banana	18		Guarding crop	8	no	720
Kurseong	26.735	88.331	141	2019	September-December	10 pm - 3 am	Paddy		veg	banana	53		sleeping	5	no	600
Kurseong	26.736	88.334	145	2019	September-December	10 pm - 3 am	Paddy		veg	banana	24		sleeping	5	no	600
Kurseong	26.739	88.329	146	2019	September-December	10 pm - 3 am	Paddy		veg	banana	18		Guarding crop	7	no	480
Kurseong	26.74	88.329	146	2019	October-December	10 pm - 3 am	Paddy		veg	banana	45		sleeping	7	no	720
Kurseong	26.761	88.33	141	2019	October-December	10 pm - 3 am	Paddy	Maiz			20		Guarding crop	6	no	600
Kurseong	26.734	88.332	140	2018, 2019	October-December	10 pm - 3 am	Paddy		veg		18		sleeping	7	yes	480
Kurseong	26.731	88.334	139	2019	October-December	10 pm - 3 am	Paddy		veg		35		Guarding crop	10	yes	540
Kurseong	26.734	88.331	139	2019	September-October	10 pm - 3 am	Paddy	Maiz				1	Guarding crop	4	no	600
Kurseong	26.734	88.332	152	2019	September-October	10 pm - 3 am	Paddy		veg		35		sleeping	4	yes	780
Kurseong	26.69	88.293	151	2019	October-December	10 pm - 3 am	Paddy				17		sleeping	6	no	720
Kurseong	26.683	88.273	151	2019	November-December	10 pm - 3 am	Paddy				43		sleeping	6	no	720
Kurseong	26.681	88.271	150	2019	November-December	10 pm - 3 am	Paddy				23		Guarding crop	10	no	480
Kurseong	26.683	88.272	150	2018	September-October	10 pm - 3 am	Paddy		veg		27		Guarding crop	5	no	60
Kurseong	26.682	88.27	150	2019	September-December	10 pm - 3 am	Paddy		veg		27		sleeping	6	no	360
Kurseong	26.683	88.271	143	2018, 2019	September-October	10 pm - 3 am	Paddy		veg		35		Guarding crop	8	yes	360
Kurseong	26.682	88.271	133	2018, 2019	September-October	10 pm - 3 am	Paddy			banana/jackfruit	29		Guarding crop	8	no	600
Kurseong	26.686	88.271	139	2019	September-October	10 pm - 3 am	Paddy			banana/jackfruit	35		Guarding crop	7	yes	600
Kurseong	26.708	88.234	155	2019	September-January	10 pm - 3 am	Paddy			banana/jackfruit	35		sleeping	10	no	720
Kurseong	26.688	88.271	139	2019	September-December	10 pm - 3 am	Paddy			banana/jackfruit	20		sleeping	4	no	240
Kurseong	26.716	88.23	161	2019	September-December	10 pm - 3 am	Paddy		veg		3	1	Guarding crop	7	no	600
Kurseong	26.71	88.23	161	2019	September-December	10 pm - 3 am	Paddy				15		Guarding crop	10	no	600
Kurseong	26.757	88.239	193	2019	September-October	10 pm - 3 am	Paddy	Maiz			7		sleeping	4	yes	600
Kurseong	26.758	88.24	194	2019	September-December	10 pm - 3 am	Paddy				35		sleeping	5	no	240
Kurseong	26.761	88.237	193	2019	November-December	10 pm - 3 am	Paddy				16		Guarding crop	8	no	240
Kurseong	26.583	88.37	175	2017, 2018, 2019	September-October	10 pm - 3 am	Paddy	Maiz			150		Guarding crop	12	no	480
Kurseong	26.567	88.358	175	2019	September-October	10 pm - 3 am	Paddy			banana	25		Guarding crop	10	no	480
Kurseong	26.583	88.331	176	2019	September-October	10 pm - 3 am	Paddy		cabbage	jackfruit	27		farming	6	no	600
Kurseong	26.789	88.224	236	2019	September-December	10 pm - 3 am	Paddy			banana		1	Guarding crop	8	no	600
Kurseong	26.789	88.218	235	2019	September-December	10 pm - 3 am	Paddy			banana	28		Guarding crop	10	no	600
Kurseong	26.785	88.222	234	2019	September-December	10 pm - 3 am	Paddy			banana/jackfruit	27		Guarding crop	12	no	600
Kurseong	26.786	88.217	234	2019	September-December	10 pm - 3 am	Paddy			banana	7		sleeping	6	no	240
Kurseong	26.784	88.221	236	2018, 2019	September-December	10 pm - 3 am	Paddy		veg	banana	15		Guarding crop	4	no	240
GNP	26.836	88.825	134	2019	October-December	10 pm - 3 am	Paddy			banana		1	Guarding crop	2	yes	20
GNP	26.827	88.824	130	2018	November-December	10 pm - 3 am	Paddy			banana		1	Guarding crop	2	yes	420
GNP	26.822	88.825	131	2019	October-December	10 pm - 3 am	Paddy			banana		1	Guarding crop	1	yes	60
GNP	26.814	88.82	131	2019	October-January	10 pm - 3 am	Paddy	Maiz	veg	banana		1	sleeping	5	yes	600
GNP	26.824	88.82	131	2019	December-February	10 pm - 3 am	Paddy	Maiz	veg	banana	46		sleeping	5	yes	600
GNP	26.817	88.82	130	2019	October-January	10 pm - 3 am	Paddy	Maiz	veg	banana	27		sleeping	2	no	180
GNP	26.806	88.801	123	2019	October-January	10 pm - 3 am	Paddy	Maiz	veg	banana	35		sleeping	2	no	60
GNP	26.805	88.797	122	2019	November-December	10 pm - 3 am	Paddy	Maiz	veg	banana	41		sleeping	4	yes	120
GNP	26.731	88.761	101	2019	October	10 pm - 3 am	Paddy					1	sleeping	4	no	60
GNP	26.73	88.762	101	2018, 2019	October-December	10 pm - 3 am	Paddy		potato	banana		1	Guarding crop	3	yes	120
GNP	26.725	88.776	104	2019	November	10 pm - 3 am	Paddy			banana		1	Guarding crop	6	yes	600
GNP	26.722	88.773	104	2019	November-December	10 pm - 3 am	Paddy			banana		1	Guarding crop	3	yes	90
GNP	26..742	88.741	98	2019	November-December	10 pm - 3 am	Paddy			banana	11		sleeping	3	no	600
GNP	26.814	88.751	117	2018, 2019	December	10 pm - 3 am	Paddy					1	Guarding crop	5	yes	180
GNP	26.802	88.75	119	2019	December-January	10 pm - 3 am	Paddy						sleeping	4	no	150
GNP	26.799	88.751	119	2019	December-January	10 pm - 3 am	Paddy					1	sleeping	4	no	90
GNP	26.793	88.752	110	2019	September-October	10 pm - 3 am	Paddy			banana	17		Guarding crop	6	yes	60
GNP	26.78	88.751	109	2019	September-February	10 pm - 3 am	Paddy					1	sleeping	4	no	30
GNP	26.776	88.749	112	2019	September-February	10 pm - 3 am	Paddy			banana		1	sleeping	5	yes	30
GNP	26.769	88.748	112	2019	September-February	10 pm - 3 am	Paddy			banana		1	sleeping	5	yes	180
GNP	26.924	88.78	218	2019	December	10 pm - 3 am	Paddy					1	sleeping	4	no	180
GNP	26.921	88.781	233	2019	October-January	10 pm - 3 am	Paddy			banana		1	Guarding crop	6	yes	300
GNP	26.92	88.775	226	2018, 2019	October-December	10 pm - 3 am	Paddy			banana		1	Guarding crop	5	yes	150
GNP	26.854	88.818	159	2018, 2019	October-February	10 pm - 3 am	Paddy			banana		1	Guarding crop	4	yes	900
GNP	26.8805	88.8357	166	2019	December	10 pm - 3 am	Paddy					1	Guarding crop	5	yes	180
GNP	26.884	88.8345	171	2017, 2018, 2019	December-January	10 pm - 3 am	Paddy				34		Guarding crop	6	yes	600
GNP	26.8769	88.8361	167	2019	November-December	10 pm - 3 am	Paddy			banana	17		sleeping	4	yes	300
GNP	26.8596	88.8178	150	2019	November-December	10 pm - 3 am	Paddy		potato	banana	39		Guarding crop	8	yes	420
GNP	26.8546	88.8176	147	2019	November-January	10 pm - 3 am	Paddy			banana	7		Guarding crop	7	yes	360
GNP	26.848	88.8198	144	2019	October-February	10 pm - 3 am	Paddy			banana	47		sleeping	7	yes	720
GNP	26.8152	88.8032	128	2019	October-February	10 pm - 3 am	Paddy					1	Guarding crop	7	no	600
GNP	26.8122	88.8115	127	2019	November-December	10 pm - 3 am	Paddy				40		Guarding crop	10	no	240
GNP	26.8418	88.7825	127	2019	November-December	10 pm - 3 am	Paddy			banana	38		sleeping	7	no	240
GNP	26.8417	88.7828	133	2019	October-January	10 pm - 3 am	Paddy			banana	40		Guarding crop	4	no	300
GNP	26.8317	88.7782	123	2019	October-January	10 pm - 3 am	Paddy			banana	41		farming	7	no	180
GNP	26.8131	88.7806	118	2019	October-December	10 pm - 3 am	Paddy			banana		1	Guarding crop	20	yes	240
GNP	26.813	88.7814	120	2019	October-January	10 pm - 3 am	Paddy			banana	23		Guarding crop	15	no	600
GNP	26.8125	88.7786	117	2019	October-December	10 pm - 3 am	Paddy			banana	30		Guarding crop	12	no	480
GNP	26.8137	88.7811	120	2019	October-December	10 pm - 3 am	Paddy			banana	32		Guarding crop	8	yes	600
GNP	26.8111	88.7745	120	2019	October-January	10 pm - 3 am	Paddy		veg	banana	42		Guarding crop	10	yes	420
GNP	26.854	88.9	159	2019	December	10 pm - 3 am	Paddy			banana	63		sleeping	6	yes	240
GNP	26.84	88.901	149	2018, 2019	October-January	10 pm - 3 am	Paddy					1	Guarding crop	7	yes	180
GNP	26.813	88.901	150	2019	December-January	10 pm - 3 am	Paddy			banana	50		sleeping	4	yes	180
GNP	26.863	88.911	160	2019	December-January	10 pm - 3 am	Paddy				15		Guarding crop	7	yes	600
GNP	26.8521	88.816	146	2019	November-December	10 pm - 3 am	Paddy	Maiz		banana	22		Guarding crop	3	yes	30
GNP	26.8527	88.816	146	2019	October-February	10 pm - 3 am	Paddy	Maiz	veg	banana	42		Guarding crop	6	yes	120
GNP	26.8503	88.8173	145	2019	November-February	10 pm - 3 am	Paddy	Maiz		banana	61		Guarding crop	7	yes	180
GNP	26.8499	88.8186	149	2019	October-February	10 pm - 3 am	Paddy	Maiz		banana		2	sleeping	3	yes	60
GNP	26.8608	88.8192	152	2018, 2019	October-March	10 pm - 3 am	Paddy			jackfruit		1	Guarding crop	4	no	60
GNP	26.8596	88.819	150	2019	October-January	10 pm - 3 am	Paddy			jackfruit	14		sleeping	5	no	120
GNP	26.8635	88.8194	156	2019	October-January	10 pm - 3 am	Paddy				17		sleeping	4	yes	90
GNP	26.8438	88.8194	153	2018, 2019	October-January	10 pm - 3 am	Paddy					1	Guarding crop	6	yes	120
GNP	26.8609	88.8188	150	2019	October-February	10 pm - 3 am	Paddy	Maiz		banana		1	Guarding crop	4	no	120
GNP	26.8628	88.8132	157	2019	October-January	10 pm - 3 am	Paddy	Maiz		banana	17		Guarding crop	3	yes	30
GNP	26.8616	88.8128	155	2019	October-January	10 pm - 3 am	Paddy	Maiz		banana	19		Guarding crop	2	yes	60
GNP	26.8562	88.7771	132	2018, 2019	October-March	10 pm - 3 am	Paddy				11		Guarding crop	6	no	60
GNP	26.8562	88.7767	141	2019	October-March	10 pm - 3 am	Paddy				10		Guarding crop	3	no	120
GNP	26.8558	88.7764	142	2019	October-March	10 pm - 3 am	Paddy				8		Guarding crop	8	no	60
GNP	26.861	88.9108	151	2019	December-January	10 pm - 3 am	Paddy					1	Guarding crop	7	yes	180
GNP	26.8607	88.9136	151	2019	November-December	10 pm - 3 am	Paddy				35		Guarding crop	6	yes	300
GNP	26.8822	88.932	181	2019	December	10 pm - 3 am	Paddy			banana	41		Guarding crop	4	yes	120
GNP	26.88	88.9342	175	2019	October-January	10 pm - 3 am	Paddy		veg	banana	32		Guarding crop	6	yes	120
GNP	26.8813	88.9764	205	2019	November-February	10 pm - 3 am	Paddy				32		Guarding crop	13	no	600
GNP	26.883	88.9778	202	2018, 2019	October-January	10 pm - 3 am	Paddy			banana		1	Guarding crop	6	no	30
GNP	26.8861	88.9775	206	2019	November-January	10 pm - 3 am	Paddy		veg	banana	28		sleeping	6	no	30
GNP	26.8277	88.9684	157	2019	November-January	10 pm - 3 am	Paddy		veg	banana	21		Guarding crop	3	yes	90
GNP	26.7922	89.027	157	2018	November-January	10 pm - 3 am	Paddy		veg	banana		1	Guarding crop	7	no	60
GNP	26.7034	88.9615	98	2019	December-January	10 pm - 3 am	Paddy			banana	32		Guarding crop	4	yes	120
GNP	26.6986	88.9612	95	2019	December-February	10 pm - 3 am	Paddy			banana	35		sleeping	5	yes	480
GNP	26.6976	88.9725	94	2019	October-February	10 pm - 3 am	Paddy			banana	31		Guarding crop	8	yes	240
GNP	26.6918	88.9615	95	2019	November-December	10 pm - 3 am	Paddy			banana	30		Guarding crop	12	no	240
GNP	26.699	88.9553	97	2019	December	10 pm - 3 am	Paddy			banana	32		Guarding crop	5	yes	240
GNP	26.7071	88.9538	99	2019	December	10 pm - 3 am	Paddy			banana	4		sleeping	4	yes	300
GNP	26.7131	88.95	103	2019	December	10 pm - 3 am	Paddy		potato	banana	32		Guarding crop	5	no	60
GNP	26.727	88.9509	105	2019	December-January	10 pm - 3 am	Paddy				25		Guarding crop	6	yes	120
GNP	26.7994	88.9542	135	2019	December-January	10 pm - 3 am	Paddy		potato	banana	30		Guarding crop	5	yes	600
GNP	26.802	88.9526	138	2019	November-January	10 pm - 3 am	Paddy		potato	banana		1	Guarding crop	5	yes	600
GNP	26.7988	88.9485	134	2019	November-December	10 pm - 3 am	Paddy			banana	17		Guarding crop	6	no	600
GNP	26.7926	88.9471	132	2019	November-January	10 pm - 3 am	Paddy			banana	16		Guarding crop	4	yes	300
GNP	26.7854	88.9465	128	2019	December	10 pm - 3 am	Paddy		potato	banana	13		Guarding crop	7	no	240
GNP	26.7974	88.9429	132	2019	December-January	10 pm - 3 am	Paddy			banana	12		Guarding crop	8	yes	300
GNP	26.8016	88.944	133	2019	December-February	10 pm - 3 am	Paddy			banana	17		Guarding crop	7	yes	300
GNP	26.8066	88.9505	142	2017, 2018, 2019	December-January	10 pm - 3 am	Paddy			banana		1	Guarding crop	4	yes	240
Jalpaiguri	26.6226	88.1728	114	2019	December-February	10 pm - 3 am	Paddy			banana	24		Guarding crop	3	no	600
Jalpaiguri	26.6861	88.2414	154	2019	November-December	10 pm - 3 am	Paddy			banana	21		sleeping	7	no	360
Jalpaiguri	26.6857	88.2364	153	2019	November-February	10 pm - 3 am	Paddy			banana	23		sleeping	12	no	180
Jalpaiguri	26.6772	88.4088	110	2019	November-January	10 pm - 3 am	Paddy			banana	26		Guarding crop	5	yes	360
Jalpaiguri	26.6363	88.2114	120	2019	October-January	10 pm - 3 am	Paddy			banana	22		Guarding crop	7	yes	480
Jalpaiguri	26.6351	88.2083	101	2019	October-December	10 pm - 3 am	Paddy			banana	60		Guarding crop	5	yes	600
Jalpaiguri	26.5566	88.1983	96	2019	October-January	10 pm - 3 am	Paddy		veg	banana	64		Guarding crop	4	no	600
Jalpaiguri	26.5585	88.2003	94	2019	October-December	10 pm - 3 am	Paddy		veg	banana	67		sleeping	7	no	240
Jalpaiguri	26.6211	89.1639	64	2019	December-February	10 pm - 3 am	Paddy					1	Guarding crop	5	yes	480
Jalpaiguri	26.6243	89.1542	73	2019	December	10 pm - 3 am	Paddy		potato		23		Guarding crop	6	yes	300
Jalpaiguri	26.6609	89.1754	74	2019	November-January	10 pm - 3 am	Paddy					3	Guarding crop	5	no	180
Jalpaiguri	26.6698	89.1768	76	2019	December	10 pm - 3 am	Paddy			banana	3		Guarding crop	4	no	150
Jalpaiguri	26.6831	89.1751	85	2019	November-December	10 pm - 3 am	Paddy			banana	2		sleeping	5	yes	180
Jalpaiguri	26.686	89.1691	92	2019	December	10 pm - 3 am	Paddy		veg	banana	13		Guarding crop	8	yes	600
Jalpaiguri	26.6954	89.1697	100	2019	December-January	10 pm - 3 am	Paddy				19		Guarding crop	7	yes	240
Jalpaiguri	26.6978	89.0739	102	2019	December	10 pm - 3 am	Paddy	Maiz			30		Guarding crop	7	yes	240
Jalpaiguri	26.6913	89.07	100	2019	December-January	10 pm - 3 am	Paddy	Maiz	potato		17		Guarding crop	5	no	240
Jalpaiguri	26.6912	89.0599	96	2017, 2018, 2019	November-January	10 pm - 3 am	Paddy			banana		1	Guarding crop	8	yes	120
Jalpaiguri	26.6915	89.0541	98	2019	November-December	10 pm - 3 am	Paddy			banana		1	Guarding crop	7	no	240
Jalpaiguri	26.6998	89.0618	104	2019	November-January	10 pm - 3 am	Paddy			banana	21		sleeping	7	yes	120
Jalpaiguri	26.7911	88.9476	121	2019	December	10 pm - 3 am	Paddy			banana	18		sleeping	7	yes	120
Jalpaiguri	26.7992	88.9483	126	2019	December	10 pm - 3 am	Paddy				7		Guarding crop	12	no	60
Jalpaiguri	26.7992	88.9595	130	2019	December-February	10 pm - 3 am	Paddy			banana		1	sleeping	12	no	120
Jalpaiguri	26.6807	89.0338	64	2019	December	10 pm - 3 am	Paddy			banana		1	Guarding crop	5	yes	240
Jalpaiguri	26.6735	89.0417	83	2019	December-January	10 pm - 3 am	Paddy			banana/jackfruit		1	Guarding crop	6	yes	480
Jalpaiguri	26.678	89.0428	91	2019	December-February	10 pm - 3 am	Paddy		potato	banana/jackfruit	17		Guarding crop	7	yes	240
Jalpaiguri	26.6949	89.0362	97	2019	December	10 pm - 3 am	Paddy			banana	31		Guarding crop	4	no	15
Jalpaiguri	26.6955	89.0421	101	2019	December-January	10 pm - 3 am	Paddy		potato	banana	23		Guarding crop	4	no	45
Jalpaiguri	26.6986	89.0486	100	2019	November-December	10 pm - 3 am	Paddy			banana	17		Guarding crop	3	no	90
Jalpaiguri	26.6941	89.0454	94	2017, 2018, 2019	December-February	10 pm - 3 am	Paddy			banana	50		Guarding crop	3	yes	180
Jalpaiguri	26.685	89.0455	91	2019	December	10 pm - 3 am	Paddy			banana	43		Guarding crop	10	no	150
Jalpaiguri	26.6639	88.9974	87		December	10 pm - 3 am	Paddy						Guarding crop	12	yes	180
Jalpaiguri	26.6638	88.9907	90		December-January	10 pm - 3 am	Paddy		potato			1	Guarding crop	8	yes	180
Jalpaiguri	26.6676	88.9878	88		December-January	10 pm - 3 am	Paddy			banana	41		Guarding crop	5	yes	150
Jalpaiguri	26.656	88.9905	87		December-January	10 pm - 3 am	Paddy			banana		1	Guarding crop	5	no	120
Jalpaiguri	26.6564	88.9785	90		November-December	10 pm - 3 am	Paddy			banana		1	Guarding crop	4	yes	360
Jalpaiguri	26.6625	88.9821	89		November-December	10 pm - 3 am	Paddy			banana	14		Guarding crop	7	no	600
Jalpaiguri	26.7137	88.962	96		November-January	10 pm - 3 am	Paddy		potato	banana	25		Guarding crop	7	yes	240
Jalpaiguri	26.7092	88.9701	97		November-February	10 pm - 3 am	Paddy			banana	100		Guarding crop	6	yes	300
Jalpaiguri	26.8786	88.9253	170		November-February	10 pm - 3 am	Paddy				30		sleeping	7	no	120
Jalpaiguri	26.8727	88.9238	162		November-January	10 pm - 3 am	Paddy				40		Guarding crop	6	yes	180
Jalpaiguri	26.8711	88.923	160		December	10 pm - 3 am	Paddy				30		Guarding crop	12	yes	420
Jalpaiguri	26.8542	88.945	154		December	10 pm - 3 am	Paddy				30		Guarding crop	4	no	480
Jalpaiguri	26.8621	88.9621	171		November-December	10 pm - 3 am	Paddy				50		sleeping	5	no	600
Jalpaiguri	26.86	88.9616	168		November-January	10 pm - 3 am	Paddy				50		sleeping	6	no	180
kalimpong	26.8704	88.5273	127	every year	September-October	10 pm - 3 am	Paddy				30		household work	5	no	60
kalimpong	26.88	88.5418	100	daily September	September	10 pm - 3 am	Paddy				25		Sleeping	6	yes	120
kalimpong	26.8809	88.5482	198	every year	October	10 pm - 3 am	Paddy				40		Sleeping	2	yes	30
kalimpong	26.8781	88.559	130	2018	September-October	10 pm - 3 am	Paddy					1	Sleeping	4	yes	30
kalimpong	26.877	88.5562	121	every year	September	10 pm - 3 am	Paddy				10		Washing	2	yes	60
kalimpong	26.8746	88.557	122	every year	September-October	10 pm - 3 am	Paddy				15		Sleeping	3	yes	90
kalimpong	26.8636	88.5497	117	every year	October	10 pm - 3 am	Paddy	Maiz			5		Sleeping	4	yes	60
kalimpong	26.8639	88.557	145	every year	September-October	10 pm - 3 am	Paddy	Maiz			10		household work	7	yes	120
kalimpong	26.8316	88.5684	187	every year	September	10 pm - 3 am	Paddy				15		Sleeping	5	yes	60
kalimpong	26.8306	88.566	192	every year	September	10 pm - 3 am	Paddy					1	household work	4	yes	30
kalimpong	26.8344	88.5645	191	2017	September-October	10 pm - 3 am	Paddy				7		Sleeping	3	yes	30
kalimpong	26.83	88.5788	186	every year	September	10 pm - 3 am	Paddy				25		Chasing elephants	4	yes	120
kalimpong	26.8341	88.5788	168	every year	October	10 pm - 3 am	Paddy				10		Sleeping	6	yes	60
kalimpong	26.8795	88.5998	179	2018	September	10 pm - 3 am	Paddy				10		household work	6	yes	120
kalimpong	26.8775	88.6001	181	2017	September	10 pm - 3 am	Paddy				15		Sleeping	4	yes	90
kalimpong	26.8809	88.5987	180	2015	September	10 pm - 3 am	Paddy				15		Sleeping	3	yes	30
kalimpong	26.8862	88.5837	181	2017	September-October	10 pm - 3 am	Paddy	Maiz			7		Sleeping	4	yes	60
kalimpong	26.8856	88.5826	185	every year	October	10 pm - 3 am	Paddy				20		Sleeping	1	yes	60
kalimpong	26.8869	88.5794	184	every year	September-October	10 pm - 3 am	Paddy		veg		20		Sleeping	5	yes	60
kalimpong	26.8707	88.5705	109	every year	October	10 pm - 3 am	Paddy					1	Sleeping	0	yes	120
kalimpong	26.7426	88.717	124	every year	October	10 pm - 3 am	Paddy					1	sleeping	7	yes	60
kalimpong	26.7502	88.7067	121	every year	October	10 pm - 3 am	Paddy					1	sleeping	4	yes	90
kalimpong	26.7428	88.7068	125	every year	October	10 pm - 3 am	Paddy					1	sleeping	4	yes	60
kalimpong	26.7635	88.6928	112	every year	October	10 pm - 3 am	Paddy				2	2	sleeping	5	yes	150
kalimpong	26.8003	88.6597	109	every year	October	10 pm - 3 am	Paddy				30		sleeping	6	yes	150
kalimpong	26.7712	88.6562	112	every year	October	10 pm - 3 am	Paddy				4		household work	6	yes	60
kalimpong	26.7275	88.6397	93	every year	October	10 pm - 3 am	Paddy	Maiz	potato		3		working	15-20	yes	180
kalimpong	26.7064	88.654	90	every year	October	10 pm - 3 am	Paddy				5		sleeping	4	yes	120
kalimpong	26.91	88.7517	170	every year	October	10 pm - 3 am	Paddy				20		elephant duty	10	yes	60
kalimpong	26.913	88.7498	213	every year	October	10 pm - 3 am	Paddy				1	1	elephant duty	15	yes	180
kalimpong	26.3768	89.062	136	every year	October	10 pm - 3 am	Paddy				10		elephant duty	10 to 15	yes	120
kalimpong	26.3746	89.0664	161	every year	September-October	10 pm - 3 am	Paddy				30		elephant duty	10 to 15	yes	120
kalimpong	26.3745	89.0732	135	every year	October	10 pm - 3 am	Paddy				1	1	elephant duty	12	yes	60
kalimpong	26.3819	89.0731	140	every year	October	10 pm - 3 am	Paddy				2	2	household work	0	yes	120
kalimpong	26.3776	89.0764	150	every year	October	10 pm - 3 am	Paddy				7		elephant duty	10 to 12	no	60
kalimpong	26.8223	88.6342	123	every year	October	10 pm - 3 am	Paddy				6		elephant duty	12 to 13	no	30
kalimpong	26.83	88.6335	96	every year	October	10 pm - 3 am	Paddy				10	1	eating	5-10	no	60
kalimpong	26.829	88.6353	95	every year	October	10 pm - 3 am	Paddy				15		sleeping	6-7	no	120
kalimpong	26.8318	88.6328	98	every year	October	10 pm - 3 am	Paddy				25		sleeping	10-15	no	30
kalimpong	26.8336	88.6328	97	every year	September-October	10 pm - 3 am	Paddy				6		sleeping	12	no	120
kalimpong	26.8227	88.6363	101	every year	October	10 pm - 3 am	Paddy				12		sleeping		no	90
kalimpong	26.8395	88.6306	96	every year	October	10 pm - 3 am	Paddy				7		sleeping	10-15	no	120
kalimpong	26.7684	88.7203	95	every year	October	10 pm - 3 am	Paddy				50		elephant duty	15	yes	120
kalimpong	26.7605	88.7221	98	every year	October	10 pm - 3 am	Paddy				30		sleeping	15-20	yes	90
kalimpong	26.7648	88.7213	97	every year	October	10 pm - 3 am	Paddy				5		elephant duty	10-15	yes	150
kalimpong	26.7573	88.7224	99	every year	October	10 pm - 3 am	Paddy				15	1	elephant duty	6-10	yes	60
kalimpong	26.758	88.7241	101	every year	October	10 pm - 3 am	Paddy				10		elephant duty	15	yes	60
kalimpong	26.757	88.7218	98	every year	October	10 pm - 3 am	Paddy				5		sleeping	6	yes	30
kalimpong	26.7524	88.7239	100	every year	October	10 pm - 3 am	Paddy					2	elephant duty	15-20	yes	180
kalimpong	26.7502	88.728	95	every year	October	10 pm - 3 am	Paddy				10		elephant duty	5-10	yes	150
